# Supplementary material for: Candidate gene analysis in pathogenesis of surgically and non-surgically treated necrotizing enterocolitis in preterm infants
Source: Mol Cell Biochem. 2017 Aug 2;439(1):53–63. doi: 10.1007/s11010-017-3135-5 (PMC5794808; doi:10.1007/s11010-017-3135-5)
Supplement: Supplementary file 1 — Supplementary material 1 (XLS 42 kb) [file 11010_2017_3135_MOESM1_ESM.xls]

## Sheet: Arkusz1
								NEC 0- nie 1-tak	NEC operacyjny
IL-1 beta 3953C>T	IL-1 RN 86pzVNTR	IL-6 -174G>C	IL-6 -596G>A	TNF alfa -308G>A	NOS3 Glu298Asp	EDN1 Lys198Asn	NOS3 -786T>C
CC	1/1	GC	GG	GG	GT	GG	TC	0	0
CC	1/1	GC	GA	GA	GT	GT	TC	0	0
CT	1/1	GC	GG	GG	GG	GG	TC	0	0
CC	2/2	GC	GA	GA	GG	GG	TC	0	0
CT	1/2	GG	GG	GA	GG	GG	TT	0	0
CC	2/2	GC	GA	GG	GT	GG	TC	0	0
CC	1/1	GC	GA	GG	GT	GT	TC	0	0
TT	2/2	GC	GA	GG	GG	GG	TC	0	0
CC	1/3	GC	GA	GG	GT	GG	TC	0	0
CT	1/2	GC	GA	GG	GT	GG	TC	1	0
CC	2/2	GG	GG	GG	TT	GG	CC	1	0
CT	1/1	GG	GG	GG	GG	GG	TT	0	0
CT	1/2	GG	GG	GG	TT	GT	TC	1	1
CT	1/2	GC	GA	GG	GG	GT	TT	0	0
CC	1/2	GC	GA	GA	TT	GG	TC	1	0
CC	1/2	GC	GA	GG	GT	GT	TT	1	0
TT	1/1	GG	GG	GG	GT	GT	TC	0	0
CT	1/1	GC	GA	GG	GG	TT	TC	0	0
TT	1/1	GG	GG	GG	TT	GT	TC	1	0
CT	2/2	CC	AA	GG	GT	GT	TC	0	0
CC	2/2	CC	AA	GG	TT	TT	CC	1	1
CT	2/3	CC	AA	GG	GT	GG	TC	0	0
CT	1/1	GC	GA	GA	GT	GG	TC	0	0
CT	1/1	GC	GA	GG	GG	GG	TC	0	0
CC	1/2	GC	GA	GA	GT	GG	TC	0	0
TT	1/2	GC	GA	GG	GG	GG	TT	0	0
CT	1/1	GG	GG	GG	GG	GT	TC	1	0
CC	1/1	CC	AA	GA	GG	GT	TT	0	0
CT	1/1	GC	GA	GG	GG	GG	TT	0	0
CT	1/2	GC	GA	GG	GG	GG	TC	0	0
CC	1/1	CC	AA	GG	GG	GT	TC	0	0
CC	1/1	GC	GA	GG	GG	GT	TT	0	0
TT	1/2	GC	GA	GA	GT	GT	CC	0	0
CC	1/1	GC	GA	GG	GG	GT	TT	1	0
CC	1/2	CC	AA	GG	GG	GG	TT	0	0
CT	1/1	GC	GA	GG	GG	GT	TT	0	0
CT	1/1	GG	GG	GA	GG	GG	TC	0	0
CC	1/2	CC	AA	GG	GG	GG	TT	0	0
CT	2/2	CC	AA	GG	GG	GG	CC	0	0
CT	1/2	CC	AA	GG	TT	GG	CC	1	0
CC	1/1	GC	GA	GG	GT	GG	TC	0	0
CC	1/2	GG	GG	GG	GG	GG	TC	0	0
CC	1/1	GC	GA	GA	GG	GG	TT	0	0
CT	1/2	GC	GA	GG	GG	GT	TT	0	0
CC	2/2	GC	GA	GG	GG	GT	TC	0	0
CT	1/2	GC	GA	GA	GT	GT	TC	0	0
TT	1/1	GC	GA	GG	TT	GG	TT	1	0
CC	1/1	GC	GA	GG	GG	GG	TT	0	0
CC	1/1	GC	GA	GG	GG	GG	TT	1	0
CC	1/2	CC	AA	GA	GG	GG	TC	0	0
CC	2/2	CC	AA	GA	GG	GG	TT	1	0
CC	1/2	GC	GA	GG	GT	GG	TC	0	0
CC	1/2	GG	GG	GG	TT	GG	TT	1	0
CT	1/2	GC	GA	GG	GT	GT	TC	0	0
CC	1/2	GC	GA	GG	GG	GT	TC	1	1
CC	1/2	GC	GA	GA	GG	GG	TT	0	0
CC	1/1	GC	GA	GG	GT	GG	TC	0	0
CC	1/1	GG	GG	GG	GG	GG	TT	0	0
CC	1/1	GG	GG	GG	GG	GG	TT	0	0
CC	1/1	GC	GA	GG	GT	GG	TC	0	0
CT	1/2	CC	AA	GA	GG	GG	TT	0	0
CC	1/1	CC	AA	GG	GG	GG	TT	0	0
CC	1/1	GG	GG	GA	GG	GG	TC	1	0
CC	1/1	GC	GA	GG	GT	GG	CC	1	1
CC	1/1	GC	GA	GG	GT	GG	TC	1	0
CC	1/2	CC	AA	GG	GG	GG	TC	0	0
CC	1/2	CC	AA	GG	GG	GT	CC	0	0
CT	1/1	GC	GA	GA	GG	GG	CC	1	1
CC	1/1	GC	GA	GG	GT	GG	TT	0	0
CC	1/1	GG	GG	GA	GG	GT	TT	0	0
CT	1/2	GG	GG	GG	GG	GG	TT	0	0
CC	1/1	GC	GA	GG	GT	GT	TC	0	0
CC	1/3	GC	GA	GA	GT	GG	TC	0	0
CC	2/2	GC	GA	GG	GG	GT	TC	1	1
CC	1/1	GC	GA	GG	GT	GT	TC	0	0
CC	1/1	GC	GA	GG	GG	GG	TT	0	0
CC	2/2	GC	GA	GG	GT	GG	TC	1	0
CC	1/1	GG	GG	GG	GG	GG	TT	0	0
CT	1/1	GC	GA	GG	GG	GT	TT	0	0
TT	1/1	GC	GA	GG	GT	GG	TC	0	0
CT	1/1	GC	GA	GG	GT	GG	CC	0	0
CC	1/1	GC	GA	GG	GG	GG	TT	0	0
CC	1/2	CC	AA	GG	GT	GG	TT	0	0
CC	1/1	GC	GA	GG	GT	GG	TT	0	0
CC	1/1	GC	GA	GG	GT	GG	CC	0	0
CC	2/2	GG	GG	GG	GG	GT	TC	0	0
CT	1/1	GG	GG	GG	TT	GG	TC	0	0
CT	2/2	GG	GG	GG	GG	GT	TC	0	0
CC	1/2	GG	GG	GG	GG	GT	TC	0	0
CC	1/1	GC	GA	GA	GG	GG	TT	0	0
CT	1/2	GC	GA	GA	GG	TT	CC	0	0
CC	2/2	GC	GA	GG	GG	GG	TT	0	0
CC	1/1	GG	GG	GA	GG	GG	TC	1	1
CC	1/2	GC	GA	GG	TT	GG	TT	0	0
CC	1/2	GC	GA	GA	GT	GG	TC	0	0
CT	1/1	CC	GA	GG	GT	GG	TT	0	0
CC	1/1	GC	GA	GG	GT	GG	TC	0	0
CC	1/1	GC	GA	GG	GT	GG	TC	0	0
CC	1/2	GC	GA	GG	GG	GT	TT	0	0
CT	1/2	CC	AA	GG	GT	GT	TC	0	0
